# Supplementary material for: Adverse Outcome Pathways (AOPs) Oriented Approach to Assess In Vitro Hazard of Silica and Lignin Nanomaterials Derived from Biomass Residues
Source: Nanomaterials (Basel). 2025 Apr 4;15(7):549. doi: 10.3390/nano15070549 (PMC11990304; doi:10.3390/nano15070549)
Supplement: Supplementary file 1 [file nanomaterials-15-00549-s001.zip]

Archive with 1 entries (1 files):
- nanomaterials-3511508-supplementary.pdf
